# Supplementary material for: The impact of considering different numbers of contributors in identification problems involving real casework mixture samples
Source: Int J Legal Med. 2025 May 9;139(5):2099–107. doi: 10.1007/s00414-025-03500-7 (PMC12354499; doi:10.1007/s00414-025-03500-7)
Supplement: Supplementary file 3 — Supplementary file3 (XLSX 50 KB) [file 414_2025_3500_MOESM3_ESM.xlsx]

## Sheet: 2 CONTRIBUTORS
	LRmix Studio						EuroForMix						STRmix
	PAIR	NUMBER OF MARKERS ANALYZED	Log10 of LR values considering …		DIFFERENCE		PAIR	NUMBER OF MARKERS ANALYZED	Log10 of LR values considering …		DIFFERENCE		PAIR	NUMBER OF MARKERS ANALYZED	Log10 of LR values considering …		DIFFERENCE
			Default (2 contributors)	Overestimation (3 contributors)					Default (2 contributors)	Overestimation (3 contributors)					Default (2 contributors)	Overestimation (3 contributors)
	1_2	21	3.26156	5.97477	2.71322		1_2	21	7.92796	10.71	2.78205		1_2	18	14.8657	15.0662	0.200483
	2_2	21	7.40569	8.18365	0.777954		2_2	21	8.44475	9.35911	0.914358		2_2	20	9.46001	11.8726	2.41254
	3_2	21	11.1762	10.6148	-0.561384		3_2	21	14.1487	14.1472	-0.0014154		3_2	20	17.7093	17.7903	0.0809248
	4_2	21	13.8721	12.1413	-1.73077		4_2	21	18.9163	19.0367	0.120479		4_2	20	22.2229	20.0072	-2.21572
	5_2	21	15.7958	14.3304	-1.46544		5_2	21	20.551	20.5549	0.00392059		5_2	20	21.0151	20.7772	-0.237892
	6_2	21	12.9836	11.3991	-1.58451		6_2	21	23.4333	23.5552	0.1219		6_2	20	24.6793	23.6559	-1.02344
	7_2	21	14.0349	13.331	-0.703952		7_2	21	18.1583	18.2474	0.089063		7_2	20	25.5722	24.6741	-0.898092
	8_2	21	14.8601	15.0177	0.157564		8_2	21	24.3494	24.4153	0.0659488		8_2	20	14.7465	25.267	10.5204
	9_2	21	17.3097	15.6642	-1.64543		9_2	21	16.5899	16.5906	0.000640913		9_2	20	22.0046	22.049	0.044363
	10_2	21	14.6247	13.7367	-0.887946		10_2	21	20.7145	20.714	-0.000491901		10_2	20	23.1562	23.4378	0.281599
	11_2	21	11.1455	10.4911	-0.654459		11_2	21	26.6912	26.6675	-0.023706		11_2	20	26.0081	27.2513	1.24321
	12_2	21	16.8255	15.1573	-1.66827		12_2	21	26.689	27.0257	0.336618		12_2	20	24.9151	24.6591	-0.256049
	13_2	21	8.93506	8.5109	-0.424161		13_2	21	16.5416	16.5452	0.00352012		13_2	21	9.57978	6.50421	-3.07557
	14_2	21	5.68004	5.3969	-0.28314		14_2	21	8.57216	8.87003	0.297873		14_2	21	1.69744	4.46285	2.76541
	15_2	21	7.84712	7.88023	0.0331187		15_2	21	12.3499	12.4591	0.109256		15_2	21	11.9151	11.4851	-0.429926
	16_2	21	10.712	9.98194	-0.730089		16_2	21	10.1491	10.1741	0.0249747		16_2	21	13.5589	11.9098	-1.64906
	17_2	21	10.5818	10.1328	-0.449034		17_2	21	14.2531	14.2531	7.33056e-06		17_2	21	13.5918	13.9242	0.332318
	18_2	21	10.9851	11.9546	0.969503		18_2	21	19.0362	19.0957	0.0594551		18_2	21	14.9324	17.8534	2.92093
	19_2	21	13.2869	12.079	-1.20799		19_2	21	16.6418	16.662	0.0201303		19_2	21	14.9269	17.6905	2.76359
	20_2	21	13.9292	13.3061	-0.623043		20_2	21	14.9942	13.8947	-1.09945		20_2	21	16.0175	17.0985	1.08105
	21_2	21	13.7806	12.3159	-1.46472		21_2	21	15.8092	15.8128	0.0035868		21_2	21	17.2231	17.268	0.0449356
	22_2	21	11.43	10.4166	-1.01349		22_2	21	16.3278	16.3679	0.0401438		22_2	21	19.6005	19.8925	0.29204
	23_2	21	10.1653	8.62286	-1.54243		23_2	21	17.7982	17.8132	0.0149913		23_2	21	19.9024	18.3928	-1.5096
	24_2	21	12.9262	11.4872	-1.43896		24_2	21	17.9371	17.9369	-0.000271812		24_2	21	17.2744	16.5054	-0.769
	25_2	21	8.45997	8.28794	-0.172028		25_2	21	18.9144	18.9276	0.0131614		25_2	21	20.4452	18.0874	-2.3578
	26_2	21	14.7194	13.1949	-1.52448		26_2	21	17.3521	17.3531	0.000935505		26_2	21	17.0902	16.6985	-0.391678
	27_2	21	14.1276	12.4258	-1.7018		27_2	21	18.5156	18.395	-0.120649		27_2	21	16.8939	18.3857	1.4918
	28_2	21	14.0154	12.6767	-1.33862		28_2	21	17.1806	17.1812	0.000543777		28_2	21	17.745	17.7393	-0.00563036
	29_2	21	13.4883	12.4028	-1.08547		29_2	21	17.1555	17.1626	0.00709479		29_2	21	19.9381	21.0419	1.10379
	30_2	21	14.018	12.7334	-1.2846		30_2	21	16.3701	16.3695	-0.000599082		30_2	21	19.993	19.9506	-0.0424183
	31_2	21	13.5922	13.332	-0.260182		31_2	21	18.7938	18.7954	0.00166373		31_2	21	17.7657	17.5696	-0.1961
	32_2	21	14.0493	12.9555	-1.09381		32_2	21	15.6178	15.6145	-0.00322341		32_2	21	20.179	21.8799	1.70093
	33_2	21	12.1207	11.499	-0.621731		33_2	21	21.2157	21.292	0.0763411		33_2	21	21.7156	21.5114	-0.204187
	34_2	21	15.8219	14.1416	-1.68023		34_2	21	18.7166	18.7166	3.96191e-07		34_2	21	21.3481	21.1742	-0.173875
	35_2	21	16.5079	15.1985	-1.30944		35_2	21	20.227	20.2254	-0.00164565		35_2	21	18.9876	18.7181	-0.269498
	36_2	21	15.4787	14.0779	-1.40082		36_2	21	21.179	21.1837	0.00478733		36_2	21	20.6867	20.2754	-0.411327
	37_2	21	13.3407	11.6836	-1.65711		37_2	21	21.8599	21.6252	-0.234642		37_2	21	22.7475	21.0665	-1.68103
	38_2	21	15.9779	14.536	-1.44183		38_2	21	20.1167	20.118	0.00125183		38_2	21	22.3983	22.1294	-0.268855
	39_2	21	12.1681	10.7831	-1.38498		39_2	21	22.3105	21.6025	-0.70807		39_2	21	23.9939	23.4294	-0.56449
	40_2	21	15.3606	13.6485	-1.71211		40_2	21	20.8904	20.8903	-0.000105834		40_2	21	22.0507	22.1693	0.118633
	41_2	21	18.9035	16.7938	-2.10963		41_2	21	20.2382	20.2408	0.00252023		41_2	21	20.0403	20.008	-0.0322791
	42_2	21	13.5944	11.8763	-1.71807		42_2	21	22.9605	22.9661	0.00556931		42_2	21	23.4515	21.748	-1.70355
	43_2	21	13.6793	12.3633	-1.31606		43_2	21	22.5583	22.5583	2.16444e-05		43_2	21	23.0835	22.6217	-0.461719
	44_2	21	14.3108	12.6593	-1.65151		44_2	21	23.0547	23.0577	0.0030369		44_2	21	23.9986	23.3793	-0.619231
	45_2	21	18.5064	17.2858	-1.22059		45_2	21	22.6998	22.6998	-4.24439e-06		45_2	21	20.6129	20.6949	0.0820118
	46_2	21	13.6778	12.272	-1.40574		46_2	21	23.3603	23.3612	0.0009463		46_2	21	25.4233	23.7513	-1.672
	47_2	21	17.3865	15.3815	-2.00506		47_2	21	21.7147	21.7149	0.000169779		47_2	21	23.5915	23.3748	-0.216732
	48_2	21	14.2154	14.5451	0.329737		48_2	21	24.7143	25.173	0.458674		48_2	21	23.6683	25.7003	2.03202
	49_2	21	12.3586	12.1935	-0.165111		49_2	21	24.3725	24.3755	0.00290821		49_2	21	26.0856	26.0863	0.000641341
	50_2	21	18.3124	16.4194	-1.89299		50_2	21	23.2191	23.2191	2.88062e-05		50_2	21	21.2329	21.7793	0.546475
	51_2	21	13.0205	12.3589	-0.661607		51_2	21	26.1841	26.1839	-0.000161174		51_2	21	24.5922	14.6639	-9.92828
	52_2	21	11.7773	10.0745	-1.70273		52_2	21	25.3235	25.3224	-0.00113783		52_2	21	26.453	26.3568	-0.0961798
	53_2	21	13.3426	11.2896	-2.053		53_2	21	25.1848	25.2029	0.0181034		53_2	21	26.3127	26.2922	-0.0205155
	54_2	21	12.2903	11.2417	-1.04865		54_2	21	26.5276	26.5317	0.00402511		54_2	21	26.2774	26.2713	-0.00607253
	55_2	21	13.4306	12.0881	-1.34253		55_2	21	24.782	24.7824	0.000464377		55_2	21	27.0073	26.8228	-0.18448
	56_2	21	12.2476	11.3627	-0.884917		56_2	21	26.4103	26.4131	0.00284001		56_2	21	26.8987	26.8716	-0.0271752
	57_2	21	11.5047	10.699	-0.805677		57_2	21	26.7107	26.7234	0.0126893		57_2	21	27.6754	27.6223	-0.053163
	58_2	21	15.5509	14.0101	-1.54079		58_2	21	25.555	25.5551	5.08136e-05		58_2	21	26.0051	25.8823	-0.122801
	59_2	21	14.7841	13.858	-0.926038		59_2	21	27.0317	27.1057	0.074006		59_2	21	26.4785	25.9852	-0.493255
	60_2	21	16.1169	14.2107	-1.90622		60_2	21	26.0618	26.0668	0.00503463		60_2	21	26.3298	25.9563	-0.37357
	61_2	21	15.7954	13.96	-1.83539		61_2	21	25.7668	25.76	-0.00682784		61_2	21	26.9812	24.4333	-2.54787
	62_2	21	15.8527	14.1457	-1.70698		62_2	21	26.3534	26.3536	0.000181389		62_2	21	26.5116	26.485	-0.0266199
	63_2	21	13.596	12.4052	-1.19084		63_2	21	27.0476	27.0505	0.00288593		63_2	21	28.5279	28.5311	0.00315665
	64_2	21	16.0413	14.2948	-1.74648		64_2	21	26.199	26.2035	0.0045001		64_2	21	27.1408	26.7448	-0.396005
	65_2	21	15.6478	14.2379	-1.4099		65_2	21	27.7366	27.7367	5.82478e-05		65_2	21	25.7616	25.9049	0.143297
	66_2	21	15.3817	13.2134	-2.16829		66_2	21	27.7391	27.7392	0.000156763		66_2	21	26.5799	26.5562	-0.0237402
	67_2	21	14.063	12.07	-1.99298		67_2	21	27.9961	27.9971	0.000950948		67_2	21	28.3853	28.2142	-0.171068
	68_2	21	14.001	13.0404	-0.960618		68_2	21	28.6487	28.6487	4.73964e-05		68_2	21	28.4364	24.5101	-3.92623
	69_2	21	14.3194	13.131	-1.18846		69_2	21	28.1237	28.1237	5.97993e-05		69_2	21	28.9864	28.9476	-0.038811
	70_2	21	14.8315	13.3381	-1.49336		70_2	21	28.2338	28.2351	0.00132488		70_2	21	29.4674	27.9559	-1.5115
	71_2	21	16.7621	14.8915	-1.87063		71_2	21	27.75	27.7501	0.000153623		71_2	21	27.6123	21.7536	-5.85877
	72_2	21	14.1836	12.7967	-1.38684		72_2	21	28.8243	28.8244	6.13357e-05		72_2	21	29.468	29.4649	-0.00316025
	73_2	21	14.6996	13.264	-1.43559		73_2	21	29.6224	29.5167	-0.105696		73_2	21	30.0373	29.9663	-0.0709798
	74_2	21	15.4187	13.9532	-1.46552		74_2	21	29.608	29.6083	0.000284073		74_2	21	30.3862	30.3938	0.00757191
	75_2	21	18.002	15.9109	-2.09105		75_2	21	29.6431	29.6429	-0.000242121		75_2	21	30.4857	30.5285	0.0427839

## Sheet: 3 CONTRIBUTORS
	LRmix Studio								EuroForMix								STRmix
	PAIR	NUMBER OF MARKERS ANALYZED	Log10 of LR values considering …			DIFFERENCE			PAIR	NUMBER OF MARKERS ANALYZED	Log10 of LR values considering …			DIFFERENCE			PAIR	NUMBER OF MARKERS ANALYZED	Log10 of LR values considering …			DIFFERENCE
			Underestimation (2 contributors)	Default (3 contributors)	Overestimation (4 contributors)						Underestimation (2 contributors)	Default (3 contributors)	Overestimation (4 contributors)						Underestimation (2 contributors)	Default (3 contributors)	Overestimation (4 contributors)
						Under/Def	Over/Def							Under/Def	Over/Def							Under/Def	Over/Def
	1_3	21	7.17941	8.46011	8.07064	-1.2807	-0.389466		1_3	21	7.33413	8.87292	8.85841	-1.53879	-0.0145123		1_3	19	*1	9.1903	4.48133	#VALUE!	-4.70898
	2_3	21	8.44381	8.21557	7.55796	0.228239	-0.65761		2_3	21	13.8816	17.3193	17.5153	-3.43769	0.196026		2_3	19	*1	18.1812	17.2051	#VALUE!	-0.976091
	3_3	21	2.36058	2.18404	2.90458	0.17654	0.720542		3_3	21	7.56681	10.5928	10.2753	-3.02597	-0.317463		3_3	20	*1	15.4699	13.7487	#VALUE!	-1.72119
	4_3	21	3.67128	7.09118	8.1621	-3.4199	1.07092		4_3	21	10.2683	17.5423	17.7207	-7.27401	0.178379		4_3	20	*1	16.6824	16.0848	#VALUE!	-0.597617
	5_3	21	10.2063	11.8792	10.8643	-1.67295	-1.0149		5_3	21	0.803453	21.7328	21.9306	-20.9293	0.197795		5_3	20	*1	23.0207	22.7551	#VALUE!	-0.265596
	6_3	21	3.84671	7.08511	7.85589	-3.2384	0.770773		6_3	21	26.6351	28.391	28.3633	-1.75594	-0.0277341		6_3	20	*1	26.4424	26.2927	#VALUE!	-0.149649
	7_3	21	4.43617	5.40828	5.17122	-0.97212	-0.237066		7_3	21	7.94611	6.3918	*1	1.55431	#VALUE!		7_3	20	*1	7.24942	6.39926	#VALUE!	-0.85016
	8_3	21	10.1246	9.38833	8.60701	0.73631	-0.781313		8_3	21	6.67393	9.24701	9.72456	-2.57308	0.477552		8_3	21	*1	7.81511	12.8931	#VALUE!	5.07794
	9_3	21	8.3477	8.99504	8.36793	-0.647341	-0.627109		9_3	21	10.0589	10.2165	10.2595	-0.157617	0.0429774		9_3	21	*1	4.17978	10.2383	#VALUE!	6.05852
	10_3	21	4.3838	5.76563	5.5282	-1.38183	-0.237431		10_3	21	4.21156	7.48325	7.46567	-3.27169	-0.017581		10_3	21	*1	5.09531	4.38288	#VALUE!	-0.712428
	11_3	21	2.36942	4.21312	3.9946	-1.8437	-0.218514		11_3	21	6.29599	7.53913	7.55712	-1.24314	0.0179922		11_3	21	*1	8.85779	6.81035	#VALUE!	-2.04744
	12_3	21	2.58565	7.54463	7.93971	-4.95899	0.395079		12_3	21	12.1988	13.5277	13.6191	-1.32894	0.0914121		12_3	21	*1	1.52114	5.64807	#VALUE!	4.12693
	13_3	21	4.4134	7.8262	7.7719	-3.4128	-0.0542927		13_3	21	3.0081	6.7801	6.78013	-3.772	3.32145e-05		13_3	21	*1	11.836	11.9625	#VALUE!	0.126474
	14_3	21	6.18494	8.33067	8.06806	-2.14572	-0.262612		14_3	21	11.816	12.4907	12.3902	-0.674729	-0.10052		14_3	21	*1	4.0291	3.85503	#VALUE!	-0.174065
	15_3	21	6.10621	9.00787	8.75124	-2.90167	-0.256634		15_3	21	12.4198	14.051	14.3186	-1.63126	0.267549		15_3	21	*1	1.44029	6.9891	#VALUE!	5.5488
	16_3	21	4.32811	5.88559	5.70466	-1.55748	-0.180929		16_3	21	12.2526	11.1578	11.0202	1.0948	-0.137637		16_3	21	*2	10.6833	10.0282	#VALUE!	-0.655026
	17_3	21	-3.0154	3.34048	3.91136	-6.35587	0.570884		17_3	21	12.2513	12.0427	11.8229	0.208598	-0.219847		17_3	21	*1	12.4667	13.2351	#VALUE!	0.768445
	18_3	21	0.327101	4.51999	5.04647	-4.19288	0.526485		18_3	21	12.7029	12.0638	11.8889	0.639032	-0.174912		18_3	21	*1	12.901	12.6009	#VALUE!	-0.300049
	19_3	21	11.6486	10.7686	10.0039	0.880056	-0.764642		19_3	21	11.0279	11.1377	11.1405	-0.109736	0.00283012		19_3	21	*2	7.77395	9.21016	#VALUE!	1.43621
	20_3	21	6.94298	8.13272	7.86335	-1.18974	-0.269371		20_3	21	11.3182	11.2151	11.1777	0.103059	-0.0374631		20_3	21	*2	11.3323	10.955	#VALUE!	-0.37727
	21_3	21	8.61363	8.59894	7.95955	0.0146881	-0.639393		21_3	21	11.832	11.9196	11.8903	-0.087614	-0.0293044		21_3	21	*2	12.369	12.0857	#VALUE!	-0.28333
	22_3	21	8.28213	9.00945	8.50398	-0.727318	-0.505462		22_3	21	11.1894	12.2324	12.3543	-1.043	0.121916		22_3	21	*1	11.376	12.0515	#VALUE!	0.675414
	23_3	21	5.23351	6.58746	6.28058	-1.35395	-0.306875		23_3	21	12.6967	12.8699	12.7108	-0.173263	-0.159094		23_3	21	*1	13.9711	13.6874	#VALUE!	-0.2837
	24_3	21	11.5195	10.544	9.72423	0.975512	-0.819732		24_3	21	12.3565	12.359	12.3612	-0.00253297	0.00225385		24_3	21	7.61238	10.6793	10.6383	-3.0669	-0.040943
	25_3	21	9.90231	9.63096	9.27098	0.271351	-0.359982		25_3	21	12.3983	12.3983	12.4015	7.69706e-07	0.00321245		25_3	21	10.8884	11.8892	12.04	-1.00075	0.150859
	26_3	21	13.4505	12.0513	10.9567	1.3992	-1.09458		26_3	21	11.5616	11.6784	11.7178	-0.116802	0.039429		26_3	21	*2	10.8063	10.334	#VALUE!	-0.472378
	27_3	21	5.16457	6.74219	6.81969	-1.57762	0.0774951		27_3	21	11.9096	12.807	12.8793	-0.897461	0.0722221		27_3	21	*1	14.8338	14.622	#VALUE!	-0.211876
	28_3	21	5.71398	8.31165	8.18709	-2.59767	-0.124557		28_3	21	8.34373	11.6972	12.1356	-3.35342	0.438472		28_3	21	*2	10.8619	15.8299	#VALUE!	4.96808
	29_3	21	6.82307	9.70123	9.55489	-2.87816	-0.146341		29_3	21	15.7997	16.4326	16.4387	-0.632847	0.00613311		29_3	21	*1	11.8829	9.83521	#VALUE!	-2.04766
	30_3	21	11.5051	10.3231	9.43518	1.18205	-0.887896		30_3	21	7.86274	12.1478	12.1483	-4.28509	0.000509821		30_3	21	*1	16.174	15.2367	#VALUE!	-0.937288
	31_3	21	7.81547	9.1146	8.47161	-1.29913	-0.642994		31_3	21	14.3256	15.596	*1	-1.27034	#VALUE!		31_3	21	*1	15.3742	15.2653	#VALUE!	-0.10889
	32_3	21	9.2439	9.61939	9.11938	-0.375487	-0.500012		32_3	21	14.2311	15.7599	15.84	-1.52878	0.0800882		32_3	21	*1	16.4128	15.4097	#VALUE!	-1.00308
	33_3	21	10.1583	9.34859	8.52384	0.809697	-0.824747		33_3	21	13.6185	16.0186	15.9386	-2.40014	-0.0800305		33_3	21	*1	17.2237	18.6692	#VALUE!	1.44546
	34_3	21	10.5565	10.7392	10.2777	-0.182686	-0.461451		34_3	21	17.3477	17.4071	17.4318	-0.0594151	0.0246504		34_3	21	*1	16.0678	16.1339	#VALUE!	0.0660808
	35_3	21	5.57904	7.90968	7.67271	-2.33064	-0.236973		35_3	21	12.1974	17.5001	17.5457	-5.30273	0.0455979		35_3	21	*1	20.3366	19.9012	#VALUE!	-0.435438
	36_3	21	11.3293	10.3771	9.57914	0.952226	-0.797953		36_3	21	14.9889	14.9299	14.9298	0.0589908	-8.801e-05		36_3	21	*1	20.8525	20.1531	#VALUE!	-0.699391
	37_3	21	10.5128	9.98107	8.99002	0.531747	-0.991053		37_3	21	17.7685	18.5668	18.6077	-0.79827	0.0409536		37_3	21	*1	17.8307	17.597	#VALUE!	-0.233693
	38_3	21	11.392	10.5136	9.79975	0.878386	-0.713888		38_3	21	16.3822	16.3856	16.409	-0.00331224	0.0234378		38_3	21	*1	20.404	19.3024	#VALUE!	-1.10159
	39_3	21	8.89727	8.8009	8.17268	0.0963705	-0.628215		39_3	21	20.2382	21.3696	21.3972	-1.13139	0.0275633		39_3	21	*1	18.6967	18.247	#VALUE!	-0.449748
	40_3	21	10.1379	10.8653	9.93286	-0.727435	-0.932432		40_3	21	18.6666	18.8398	18.8644	-0.173207	0.0246334		40_3	21	*1	17.6258	18.4361	#VALUE!	0.810294
	41_3	21	3.32576	8.30793	8.41896	-4.98216	0.111036		41_3	21	11.4194	20.0619	20.487	-8.64248	0.425147		41_3	21	*1	19.6428	20.7091	#VALUE!	1.06638
	42_3	21	6.82621	8.95672	8.59709	-2.1305	-0.359623		42_3	21	17.7178	20.422	20.4212	-2.70423	-0.000841253		42_3	21	*2	18.758	17.0729	#VALUE!	-1.6851
	43_3	21	7.35655	9.48729	9.08647	-2.13073	-0.400818		43_3	21	20.0341	19.5534	19.5671	0.480682	0.0136904		43_3	21	*2	20.1358	21.5375	#VALUE!	1.40167
	44_3	21	11.7295	11.2223	10.2887	0.507184	-0.933565		44_3	21	18.8117	19.8456	19.9151	-1.03391	0.0695389		44_3	21	9.58904	17.6484	17.106	-8.05934	-0.542393
	45_3	21	9.48678	8.38903	7.84993	1.09775	-0.539101		45_3	21	20.5738	20.4511	20.4158	0.12273	-0.0352875		45_3	21	21.6789	21.0588	20.5434	0.620141	-0.515408
	46_3	21	15.402	14.4616	13.1312	0.940376	-1.33043		46_3	21	21.9682	21.9299	21.9208	0.0382443	-0.0091169		46_3	21	*1	13.8271	12.7465	#VALUE!	-1.08065
	47_3	21	11.6209	10.3247	9.42875	1.29612	-0.895982		47_3	21	20.7532	20.2905	20.181	0.462726	-0.10947		47_3	21	*1	20.2228	19.8514	#VALUE!	-0.371379
	48_3	21	9.86291	10.3489	9.83675	-0.485953	-0.512119		48_3	21	20.685	21.1563	21.1889	-0.471287	0.0325906		48_3	21	21.3328	20.7457	19.972	0.587051	-0.773755
	49_3	21	8.30289	8.20797	7.55882	0.0949143	-0.649155		49_3	21	24.4043	24.4297	23.9218	-0.0254628	-0.507911		49_3	21	*1	17.051	25.2931	#VALUE!	8.24206
	50_3	21	9.70161	9.10615	8.48118	0.595459	-0.624968		50_3	21	20.2236	21.3698	21.4859	-1.14622	0.116088		50_3	21	*1	23.6737	23.0923	#VALUE!	-0.581385
	51_3	21	5.68404	7.91321	7.52995	-2.22917	-0.383257		51_3	21	12.9213	20.9304	21.1204	-8.00905	0.19003		51_3	21	*1	22.3223	6.81437	#VALUE!	-15.508
	52_3	21	5.68634	7.88326	7.75649	-2.19691	-0.126766		52_3	21	20.3993	21.2843	21.0086	-0.884997	-0.275644		52_3	21	*1	24.4828	24.3776	#VALUE!	-0.105223
	53_3	21	8.42521	7.52571	6.8617	0.899501	-0.664005		53_3	21	23.7962	23.926	23.9137	-0.129802	-0.0123582		53_3	21	*1	23.7917	23.8299	#VALUE!	0.0382368
	54_3	21	9.51566	10.8697	10.0589	-1.35401	-0.810788		54_3	21	19.3001	20.6592	20.7936	-1.35914	0.13438		54_3	21	*1	24.6505	24.5008	#VALUE!	-0.149666
	55_3	21	12.3298	11.0193	9.97883	1.31052	-1.04047		55_3	21	21.8312	21.6533	21.6538	0.17795	0.000553993		55_3	21	*1	23.8011	23.6701	#VALUE!	-0.131048
	56_3	21	11.9076	10.8693	10.2652	1.03831	-0.604092		56_3	21	22.5394	22.5367	22.5339	0.00268671	-0.00273507		56_3	21	24.4213	24.2364	24.3159	0.184913	0.0794751
	57_3	21	10.9316	10.004	9.18554	0.927531	-0.818498		57_3	21	23.2334	24.2902	24.2924	-1.0568	0.00223867		57_3	21	23.7891	23.7108	22.1849	0.0783	-1.52597
	58_3	21	9.99632	9.24554	8.55902	0.750783	-0.686526		58_3	21	24.4962	24.1343	24.1614	0.361887	0.0270633		58_3	21	*1	24.545	24.4794	#VALUE!	-0.0655643
	59_3	21	8.52251	8.85013	8.223	-0.32762	-0.62713		59_3	21	17.1369	23.5982	23.6042	-6.46131	0.00603043		59_3	21	*1	26.2741	20.9296	#VALUE!	-5.34455
	60_3	21	9.64353	9.48952	8.75032	0.154014	-0.739203		60_3	21	23.4721	22.9323	22.8564	0.539737	-0.0759585		60_3	21	*1	27.1689	26.6691	#VALUE!	-0.499787
	61_3	21	9.8227	9.76015	8.99758	0.0625527	-0.762566		61_3	21	24.6798	24.6872	24.6876	-0.00740247	0.000383718		61_3	21	*1	25.5082	25.3437	#VALUE!	-0.164477
	62_3	21	7.06064	7.93385	7.37312	-0.873209	-0.560733		62_3	21	24.2005	24.8382	24.8398	-0.637669	0.00160847		62_3	21	*1	24.9025	20.8361	#VALUE!	-4.0664
	63_3	21	9.82013	10.5177	10.1472	-0.697524	-0.370502		63_3	21	24.054	24.3296	24.2834	-0.2756	-0.0461825		63_3	21	*1	24.9065	24.4357	#VALUE!	-0.470753
	64_3	21	16.7312	14.5962	13.2691	2.13501	-1.32707		64_3	21	23.6369	23.6714	23.6735	-0.0345451	0.00205515		64_3	21	*2	23.406	23.6018	#VALUE!	0.195772
	65_3	21	8.02109	8.23926	7.63255	-0.218172	-0.606716		65_3	21	26.3128	26.946	26.9966	-0.633178	0.0506349		65_3	21	*1	26.6932	26.1122	#VALUE!	-0.581048
	66_3	21	11.275	11.0686	10.2	0.206392	-0.868582		66_3	21	25.8113	25.7713	25.7534	0.040056	-0.0178608		66_3	21	*1	26.6932	24.9976	#VALUE!	-1.69563
	67_3	21	8.49514	9.333	8.76797	-0.837864	-0.565031		67_3	21	27.3783	27.3692	27.3593	0.00900497	-0.00996925		67_3	21	*1	27.758	27.7288	#VALUE!	-0.0292419
	68_3	21	13.1002	12.177	11.1233	0.923147	-1.05371		68_3	21	23.8259	24.1086	24.1354	-0.282674	0.0268189		68_3	21	*2	28.2805	28.1109	#VALUE!	-0.16964
	69_3	21	13.1793	12.7887	11.9934	0.390595	-0.795329		69_3	21	26.0641	26.5347	26.5404	-0.470613	0.00564361		69_3	21	*1	25.8894	25.5775	#VALUE!	-0.311905
	70_3	21	12.8274	11.5111	10.6914	1.31634	-0.819661		70_3	21	26.6326	26.5784	26.5589	0.05412	-0.0195779		70_3	21	27.0882	27.122	27.1099	-0.0338476	-0.0121033
	71_3	21	13.3259	12.1754	11.2203	1.15045	-0.955139		71_3	21	26.9125	26.9745	26.9559	-0.0619576	-0.0186254		71_3	21	*1	26.8033	26.617	#VALUE!	-0.186328
	72_3	21	16.1512	14.1998	13.0666	1.95137	-1.13323		72_3	21	24.6906	25.1858	25.1802	-0.495206	-0.00559807		72_3	21	*1	27.8393	27.3145	#VALUE!	-0.524786
	73_3	21	12.8367	11.685	10.7686	1.15169	-0.916421		73_3	21	29.6335	29.6173	29.6158	0.0161511	-0.00156527		73_3	21	27.2879	27.2298	27.2185	0.0580783	-0.0113786
	74_3	21	13.1605	12.3676	11.1524	0.792841	-1.21523		74_3	21	27.4429	28.5901	28.6014	-1.1472	0.0113336		74_3	21	*1	27.6837	27.484	#VALUE!	-0.199736
	75_3	21	6.88569	8.98119	8.60579	-2.09549	-0.375401		75_3	21	29.6361	29.6326	29.6329	0.00347623	0.000273455		75_3	21	29.8483	29.8355	29.8272	0.0128745	-0.00831266
	76_3	21	14.9393	13.7626	12.4512	1.17672	-1.31133		76_3	21	30.5005	31.0297	31.0416	-0.52916	0.0119038		76_3	21	*1	29.9757	29.9908	#VALUE!	0.0150608
	77_3	21	14.3861	13.8757	12.5426	0.510428	-1.33302		77_3	21	32.1052	32.344	32.3594	-0.238796	0.0154242		77_3	21	*1	30.5635	30.1944	#VALUE!	-0.369129
	*1 : AN ERROR MESSAGE APPEARED: "Evidence cannot be explained given the parameters you have chosen."
	*2 : Cases where an LR equal to zero was assigned and for that reason, it was not possible to calculate a log10 value.
